# Supplementary material for: The TP53 Codon 72 Arginine Polymorphism Is Found with Increased TP53 Somatic Mutations in HPV(−) and in an Increased Percentage among HPV(+) Norwegian HNSCC Patients
Source: Biomedicines. 2023 Jun 26;11(7):1838. doi: 10.3390/biomedicines11071838 (PMC10376802; doi:10.3390/biomedicines11071838)
Supplement: Supplementary file 1 [file biomedicines-11-01838-s001.zip]

Archive with 1 entries (1 files):
- biomedicines-2436943-supplementary.pdf
